# Supplementary material for: Modest Gains After an 8-Week Exercise Program Correlate With Reductions in Non-traditional Markers of Cardiovascular Risk
Source: Front Cardiovasc Med. 2021 Jun 17;8:669110. doi: 10.3389/fcvm.2021.669110 (PMC8245677; doi:10.3389/fcvm.2021.669110)
Supplement: Supplementary Table 1 — List of cardiovascular biomarkers measured by OLINK. [file Table_1.xlsx]

## Sheet: Supplemental Table 1
Supplemental Table 1. List of Cardiovascular Biomarkers Measured by OLINK
Cardiovascular Panel II		UnitProt ID		Cardiovascular III Panel		UnitProt ID
2,4-dienoyl-CoA reductase, mitochondrial	DECR1	Q16698		Aminopeptidase N	AP-N	P15144
A disintegrin and metalloproteinase with thrombospondin motifs 13	ADAM-TS13	Q76LX8		Azurocidin	AZU1	P20160
ADM	ADM	P35318		Bleomycin hydrolase	BLM hydrolase	Q13867
Agouti-related protein	AGRP	O00253		Cadherin-5	CDH5	P33151
Alpha-L-iduronidase	IDUA	P35475		Carboxypeptidase A1	CPA1	P15085
Angiopoietin-1	ANG-1	Q15389		Carboxypeptidase B	CPB1	P15086
Angiopoietin-1 receptor	TIE2	Q02763		Caspase-3	CASP-3	P42574
Angiotensin-converting enzyme 2	ACE2	Q9BYF1		Cathepsin D	CTSD	P07339
Bone morphogenetic protein 6	BMP-6	P22004		Cathepsin Z	CTSZ	Q9UBR2
Brother of CDO	Protein BOC	Q9BWV1		C-C motif chemokine 15	CCL15	Q16663
Carbonic anhydrase 5A, mitochondrial	CA5A	P35218		C-C motif chemokine 16	CCL16	O15467
Carcinoembryonic antigenrelated cell adhesion molecule 8	CEACAM8	P31997		C-C motif chemokine 24	CCL24	O00175
Cathepsin L1	CTSL1	P07711		CD166 antigen	ALCAM	Q13740
C-C motif chemokine 3	CCL3	P10147		Chitinase-3-like protein 1	CHI3L1	P36222
C-C motif chemokine 17	CCL17	Q92583		Chitotriosidase-1	CHIT1	Q13231
CD40 ligand	CD40-L	P29965		Collagen alpha-1(l) chain	COL1A1	P02452
Chymotrypsin C	CTRC	Q99895		Complement component C1q receptor	CD93	Q9NPY3
C-X-C motif chemokine 1	CXCL1	P09341		Contactin-1	CNTN1	Q12860
Decorin	DCN	P07585		C-X-C motif chemokine 16	CXCL16	Q9H2A7
Dickkopf-related protein 1	Dkk-1	O94907		Cystatin-B	CSTB	P04080
Fatty acid-binding protein, intestinal	FABP2	P12104		Elafin	PI3	P19957
Fibroblast growth factor 21	FGF-21	Q9NSA1		Ephrin type-B receptor 4	EPHB4	P54760
Fibroblast growth factor 23	FGF-23	Q9GZV9		Epidermal growth factor receptor	EGFR	P00533
Follistatin	FS	P19883		Epithelial cell adhesion molecule	Ep-CAM	P16422
Galectin-9	Gal-9	O00182		E-selectin	SELE	P16581
Gastric intrinsic factor	GIF	P27352		Fatty acid-binding protein, adipocyte	FABP4	P15090
Gastrotropin	GT	P51161		Galectin-3	Gal-3	P17931
Growth hormone	GH	P01241		Galectin-4	Gal-4	P56470
Growth/differentiation factor 2	GDF-2	Q9UK05		Granulins	GRN	P28799
Heat shock 27 kDa protein	HSP 27	P04792		Growth/differentiation factor 15	GDF-15	Q99988
Heme oxygenase 1	HO-1	P09601		Insulin-like growth factor-binding protein 1	IGFBP-1	P08833
Hydroxyacid oxidase 1	HAOX1	Q9UJM8		Insulin-like growth factor-binding protein 2	IGFBP-2	P18065
Interleukin-1 receptor antagonist protein	IL-1ra	P18510		Insulin-like growth factor-binding protein 7	IGFBP-7	Q16270
Interleukin-1 receptor-like 2	IL1RL2	Q9HB29		Integrin beta-2	ITGB2	P05107
Interleukin-4 receptor subunit alpha	IL-4RA	P24394		Intercellular adhesion molecule 2	ICAM-2	P13598
Interleukin-6	IL6	P05231		Interleukin-1 receptor type 1	IL-1RT1	P14778
Interleukin-17D	IL-17D	Q8TAD2		Interleukin-1 receptor type 2	IL-1RT2	P27930
Interleukin-18	IL-18	Q14116		Interleukin-2 receptor subunit alpha	IL2-RA	P01589
Interleukin-27	IL-27	Q14213		Interleukin-6 receptor subunit alpha	IL-6RA	P08887
Kidney Injury Molecule	KIM1	Q96D42		Interleukin-17 receptor A	IL-17RA	Q96F46
Lactoylglutathione lyase	GLO1	Q04760		Interleukin-18-binding protein	IL-18BP	O95998
Lectin-like oxidized LDL receptor 1	LOX-1	P78380		Junctional adhesion molecule A	JAM-A	Q9Y624
Leptin	LEP	P41159		Kallikrein-6	KLK6	Q92876
Lipoprotein lipase	LPL	P06858		Low-density lipoprotein receptor	LDL receptor	P01130
Low affinity immunoglobulin gamma Fc region receptor II-b	IgG Fc receptor II-b	P31994		Lymphotoxin-beta receptor	LTBR	P36941
Lymphotactin	XCL1	P47992		Matrix extracellular phosphoglycoprotein	MEPE	Q9NQ76
Macrophage receptor MARCO	MARCO	Q9UEW3		Matrix metalloproteinase-2	MMP-2	P08253
Matrix metalloproteinase-7	MMP-7	P09237		Matrix metalloproteinase-3	MMP-3	P08254
Matrix metalloproteinase-12	MMP-12	P39900		Matrix metalloproteinase-9	MMP-9	P14780
Melusin	ITGB1BP2	Q9UKP3		Metalloproteinase inhibitor 4	TIMP4	Q99727
Natriuretic peptides B	BNP	P16860		Monocyte chemotactic protein 1	MCP-1	P13500
NF-kappa-B essential modulator	NEMO	Q9Y6K9		Myeloblastin	PRTN3	P24158
Osteoclast-associated immunoglobulin-like receptor	hOSCAR	Q8IYS5		Myeloperoxidase	MPO	P05164
Pappalysin-1	PAPPA	Q13219		Myoglobin	MB	P02144
Pentraxin-related protein PTX3	PTX3	P26022		Neurogenic locus notch homolog protein 3	Notch 3	Q9UM47
Placenta growth factor	PGF	P49763		N-terminal prohormone brain natriuretic peptide	NT-proBNP
Platelet-derived growth factor subunit B	PDGF subunit B	P01127		Osteopontin	OPN	P10451
Poly [ADP-ribose] polymerase 1	PARP-1	P09874		Osteoprotegerin	OPG	O00300
Polymeric immunoglobulin receptor	PIgR	P01833		Paraoxonase	PON3	Q15166
Programmed cell death 1 ligand 2	PD-L2	Q9BQ51		Peptidoglycan recognition protein 1	PGLYRP1	O75594
Proheparin-binding EGF-like growth factor	HB-EGF	Q99075		Perlecan	PLC	P98160
Pro-interleukin-16	IL16	Q14005		Plasminogen activator inhibitor 1	PAI	P05121
Prolargin	PRELP	P51888		Platelet endothelial cell adhesion molecule	PECAM-1	P16284
Prostasin	PRSS8	Q16651		Platelet-derived growth factor subunit A	PDGF subunit A	P04085
Protein AMBP	AMBP	P02760		Platelet glycoprotein VI	GP6	Q9HCN6
Proteinase-activated receptor 1	PAR-1	P25116		Proprotein convertase subtilisin/kexin type 9	PCSK9	Q8NBP7
Protein-glutamine gamma-glutamyltransferase 2	TGM2	P21980		Protein delta homolog 1	DLK-1	P80370
Proto-oncogene tyrosine-protein kinase Src	SRC	P12931		P-selectin	SELP	P16109
P-selectin glycoprotein ligand 1	PSGL-1	Q14242		Pulmonary surfactant-associated protein D	PSP-D	P35247
Receptor for advanced glycosylation end products	RAGE	Q15109		Resistin	RETN	Q9HD89
Renin	REN	P00797		Retinoic acid receptor responder protein 2	RARRES2	Q99969
Serine protease 27	PRSS27	Q9BQR3		Scavenger receptor cysteine-rich type 1 protein M130	CD163	Q86VB7
Serine/threonine-protein kinase 4	STK4	Q13043		Secretoglobin family 3A member 2	SCGB3A2	Q96PL1
Serpin A12	SERPINA12	Q8IW75		Spondin-1	SPON1	Q9HCB6
SLAM family member 5	CD84	Q9UIB8		ST2 protein	ST2	Q01638
SLAM family member 7	SLAMF7	Q9NQ25		Tartrate-resistant acid phosphatase type 5	TR-AP	P13686
Sortilin	SORT1	Q99523		Tissue factor pathway inhibitor	TFPI	P10646
Spondin-2	SPON2	Q9BUD6		Tissue-type plasminogen activator	t-PA	P00750
Stem cell factor	SCF	P21583		Transferrin receptor protein 1	TR	P02786
Superoxide dismutase [Mn], mitochondrial	SOD2	P04179		Trefoil factor 3	TFF3	Q07654
T-cell surface glycoprotein CD4	CD4	P01730		Trem-like transcript 2 protein	TLT-2	Q5T2D2
Thrombomodulin	TM	P07204		Tumor necrosis factor ligand superfamily member 13B	TNFSF13B	Q9Y275
Thrombopoietin	THPO	P40225		Tumor necrosis factor receptor 1	TNF-R1	P19438
Thrombospondin-2	THBS2	P35442		Tumor necrosis factor receptor 2	TNF-R2	P20333
Tissue factor	TF	P13726		Tumor necrosis factor receptor superfamily member 6	FAS	P25445
TNF-related apoptosis-inducing ligand receptor 2	TRAIL-R2	O14763		Tumor necrosis factor receptor superfamily member 10C	TNFRSF10C	O14798
Tumor necrosis factor receptor superfamily member 10A	TNFRSF10A	O00220		Tumor necrosis factor receptor superfamily member 14	TNFRSF14	Q92956
Tumor necrosis factor receptor superfamily member 11A	TNFRSF11A	Q9Y6Q6		Tyrosine-protein kinase receptor UFO	AXL	P30530
Tumor necrosis factor receptor superfamily member 13B	TNFRSF13B	O14836		Tyrosine-protein phosphatase non-receptor type substrate 1	SHPS-1	P78324
Tyrosine-protein kinase Mer	MERTK	Q12866		Urokinase plasminogen activator surface receptor	U-PAR	Q03405
Vascular endothelial growth factor D	VEGFD	O43915		Urokinase-type plasminogen activator	uPA	P00749
V-set and immunoglobulin domain-containing protein 2	VSIG2	Q96IQ7		von Willebrand factor	vWF	P04275
